# Supplementary material for: A computational tool to detect DNA alterations tailored to formalin-fixed paraffin-embedded samples in cancer clinical sequencing
Source: Genome Med. 2018 Jun 7;10:44. doi: 10.1186/s13073-018-0547-0 (PMC5992758; doi:10.1186/s13073-018-0547-0)
Supplement: Supplementary file 1 — Table S1. Samples and datasets used in this study. (XLSX 12 kb) [file 13073_2018_547_MOESM1_ESM.xlsx]

## Sheet: Table S1 SNV_indel_CNA
Note on data	Analyzed alteration type	Type of foreground sample	Note on foreground sample	Type of background sample	Note on background sample	Corresponding Figures	Corresponding Supp. Figs.	Sequencer	Enrichment method	Panel
70 clinical	SNV/indel	FFPE	70 clinical samples	Frozen	Unmatched 20-mixture	Figure 1 c,d,e	Supp. Fig. S4,S5,S6	Miseq	Sureselect	NCC v2
75 clinical	CNA	FFPE	75 clinical samples	Frozen	Unmatched 20-mixture	Figure 3 d,e	Supp. Fig. S7,S3(sample info.)	Miseq	Sureselect	NCC v2
Negative control	SNV/indel/CNA	FFPE	2 clinical samples	Frozen	Same tumor as foreground	Figure 1 a; Figure 3 a,b,c		Miseq	Sureselect	NCC v2
Cell line Illumina	SNV/indel	Cell line (HCC78)	Data mixed to dilute	Frozen	Unmatched 20-mixture	Figure 1 b		HiSeq	Sureselect	NCC v1
Cell line Ion	SNV/indel	Cell line (HCC78)	Data mixed to dilute	Frozen	Unmatched 20-mixture		Supp. Fig. S9	Ion	AmpliSeq	NCC v1
Commercial FFPE	SNV/indel	FFPE (HD200)	Synthetic FFPE	Frozen	Unmatched 20-mixture		Supp. Fig. S8	Miseq	Sureselect	NCC v2

## Sheet: Table S1 Fusion
Alteration type	Figure no.	Figure panel	Data label	Frozen/FFPE	Sample type	Sequencer	Enrichment method	Panel	Sample name	Fusion	Fusion capture
Fusion	Figure 2	a	D1	Frozen	Clinical	Miseq	Sureselect	NCC Hospital East	AD12-001T	KIF5B|RET	kinase and partner
Fusion	Figure 2	a	D2	Frozen	Cell line	Miseq	Sureselect	NCC Hospital East	HCC78	SLC34A2|ROS1	kinase and partner
Fusion	Figure 2	a	D3	Frozen	Cell line	Miseq	Sureselect	NCC Hospital East	H2228	EML4|ALK	kinase and partner
Fusion	Figure 2	a	D4	Frozen	Clinical	Hiseq	Sureselect	NCC v1	AD12-001T	KIF5B|RET	kinase
Fusion	Figure 2	a	D5	Frozen	Cell line	Hiseq	Sureselect	NCC v1	HCC78	SLC34A2|ROS1	kinase
Fusion	Figure 2	a	D6	Frozen	Cell line	Hiseq	Sureselect	NCC v1	H2228	EML4|ALK	kinase
Fusion	Figure 2	a	D7	Frozen	Clinical	Ion PGM	AmpliSeq	NCC v1	AD12-001T	KIF5B|RET	kinase
Fusion	Figure 2	a	D8	Frozen	Cell line	Ion PGM	AmpliSeq	NCC v1	HCC78	SLC34A2|ROS1	kinase
Fusion	Figure 2	a	D9	Frozen	Clinical	Ion PGM	AmpliSeq	RET	AD12-001T	KIF5B|RET	kinase and partner
Fusion	Figure 2	b	D10	FFPE	Clinical	Miseq	Sureselect	NCC v2	RET002a	KIF5B|RET	kinase and partner
Fusion	Figure 2	b	D11	FFPE	Clinical	Miseq	Sureselect	NCC v2	RET002a2	KIF5B|RET	kinase and partner
Fusion	Figure 2	b	D12	FFPE	Clinical	Miseq	Sureselect	NCC v2	RET025a	KIF5B|RET	kinase and partner
Fusion	Figure 2	b	D13	FFPE	Clinical	Ion PGM	AmpliSeq	RET	AD12-001T	KIF5B|RET	kinase and partner
Fusion	Figure 2	b	D14	FFPE	Clinical	Ion PGM	AmpliSeq	RET	AD12-001T	KIF5B|RET	kinase and partner
