# Supplementary material for: A computational tool to detect DNA alterations tailored to formalin-fixed paraffin-embedded samples in cancer clinical sequencing
Source: Genome Med. 2018 Jun 7;10:44. doi: 10.1186/s13073-018-0547-0 (PMC5992758; doi:10.1186/s13073-018-0547-0)
Supplement: Supplementary file 3 — Table S3. TaqMan primer IDs used for validation of CNAs. (XLSX 10 kb) [file 13073_2018_547_MOESM3_ESM.xlsx]

## Sheet: Table S3
TaqMan probe ID	Gene
Hs00313580_cn	AKT1
Hs00113634_cn	AKT2
Hs02402105_cn	AXIN1
Hs01859539_cn	CCND1
Hs00237642_cn	CDKN2A
Hs05000133_cn	EGFR
Hs01932585_cn	ERBB2
Hs00136087_cn	FGFR3
Hs00137975_cn	HRAS
Hs01328890_cn	IDH2
Hs02660003_cn	JAK3
Hs01273058_cn	KEAP1
Hs02802859_cn	KRAS
Hs02510167_cn	MDM2
Hs00834648_cn	MYC
Hs00042110_cn	NOTCH1
Hs00423138_cn	NOTCH3
Hs01724624_cn	NRG1
Hs05568822_cn	RAC2
Hs01700100_cn	RET
Hs00824721_cn	SMARCA4
Hs00862406_cn	SMO
Hs00074935_cn	STK11
Hs06618904_cn	VHL
