# Supplementary material for: A computational tool to detect DNA alterations tailored to formalin-fixed paraffin-embedded samples in cancer clinical sequencing
Source: Genome Med. 2018 Jun 7;10:44. doi: 10.1186/s13073-018-0547-0 (PMC5992758; doi:10.1186/s13073-018-0547-0)
Supplement: Supplementary file 4 — Table S5. Breakpoint positions predicted by cisFusion and FusionMap. (XLSX 11 kb) [file 13073_2018_547_MOESM4_ESM.xlsx]

## Sheet: Table S5
	Gene 1						Gene 2
Data number	Chr number	Known position	cisFusion position	cisFusion difference	FusionMap position	FusionMap difference	Chr number	Known position	cisFusion position	cisFusion difference	FusionMap position	FusionMap difference
D1	10	32314854	32314854	0	32314854	0	10	43611109	43611109	0	43611109	0
D2	4	25666629	25666626	3	25666625	4	6	117658326	117658308	18	117658309	17
D3	2	42493956	42493956	0	42508121	-14165	2	29448092	29448092	0	30003908	-555816
D4	10	32314854	32314854	0	32314854	0	10	43611109	43611109	0	43611109	0
D5	4	25666629	25666629	0	25666629	0	6	117658326	117658326	0	117658326	0
D6	2	42493956	42493956	0	42493956	0	2	29448092	29448092	0	29448092	0
D7	10	32314854	32314854	0	32314854	0	10	43611109	43611109	0	43611109	0
D8	4	25666629	25666630	-1	25666629	0	6	117658326	117658325	1	117658326	0
D9	10	32314854	32314854	0	32314854	0	10	43611109	43611109	0	43611109	0
D10	10	32315152	32315151	1	Not detected	Not detected	10	43611713	43611713	0	Not detected	Not detected
D11	10	32315152	32315152	0	Not detected	Not detected	10	43611713	43611714	-1	Not detected	Not detected
D12	10	32315396	32315397	-1	32315399	-3	10	43611195	43611195	0	43611193	2
D13	10	32314854	32311443	3411	32311442	3412	10	43611109	43611581	-472	43611582	-473
D14	10	32314854	32315022	-168	32315021	-167	10	43611109	43610246	863	43610247	862
The difference is that from the known position.
The numbers in red Italic are differences for which the positions were correctly or nearly correctly estimated.
All chromosomal numbers were correctly estimated.
